# Supplementary material for: Proteomic analysis of plasma to identify novel biomarkers for intra-amniotic infection and/or inflammation in preterm premature rupture of membranes
Source: Sci Rep. 2023 Apr 6;13:5658. doi: 10.1038/s41598-023-32884-y (PMC10079851; doi:10.1038/s41598-023-32884-y)
Supplement: Supplementary file 1 — Supplementary Information 1. [file 41598_2023_32884_MOESM1_ESM.xlsx]

## Sheet: Title page
Title page
Proteomic analysis of plasma to identify novel biomarkers for intra-amniotic infection and/or inflammation in preterm premature rupture of membranes
Ji Hyun Back1,2,†, So Yeon Kim3,†, Man Bock Gu1, Hyeon Ji Kim4, Kyong-No Lee4, Ji Eun Lee2,*, and Kyo Hoon Park4,*
1Department of Biotechnology, College of Life Sciences and Biotechnology, Korea University, Seoul 02841, Korea
2Chemical and Biological integrative Research Center, Biomedical Research Division, Korea Institute of Science and Technology, Seoul 02792, Korea
3Department of Obstetrics and Gynecology, University of Ulsan College of Medicine, Asan Medical Center, Seoul, Korea.
4Department of Obstetrics and Gynecology, Seoul National University College of Medicine, Seoul National University Bundang Hospital, Seongnam, Korea
† These two authors contributed equally to this work and should therefore be regarded as equivalent authors.
* Corresponding author
Address correspondence to:
Kyo Hoon Park, MD, PhD*
Department of Obstetrics and Gynecology
Seoul National University Bundang Hospital
82, Gumi-ro 173 Beon-gil, Bundang-gu, Seongnam, 463-707, Korea
Tel: 82-31-787-7252; Fax: 82-31-787-4054; E-mail: pkh0419@snubh.org
Ji Eun Lee, PhD*
Chemical & Biological integrative Research Center, Biomedical Research Division, Korea Institute of Science and Technology, Seoul 02792, Korea
Tel: 82-2-958-6422; Fax: 82-2-958-5308; E-mail: jelee9137@kist.re.kr

## Sheet: Table S1
	Both MIAC and IAI		P-value
	Absent (n =9)	Present (n = 9)
Age (years)	29.6 ± 4.5	30.1 ± 3.0	1
Nulliparity	88.9% (8/9)	44.4% (4/9)	0.131
Gestational age at amniocentesis (weeks)	31.4 ± 1.4	31.6 ± 1.0	0.931
AF IL-6 levels (ng/mL)	0.33 ± 0.14	5.53 ± 1.01	<0.001
AF WBC counts (cells/mm3)	57.3 ± 166.0	1,655.9 ± 2,759.5	0.002
Positive AF cultures	0% (0/9)	100% (9/9)	<0.001
Histologic chorioamnionitisa	12.5% (1/8)	100% (7/7)	0.001
Use of tocolytics	88.9% (8/9)	55.6% (5/9)	0.294
Use of antibiotics	100 % (9/9)	100% (9/9)
Use of corticosteroids	100% (9/9)	88.9% (8/9)	1
Gestational age at delivery (weeks)	33.2 ± 1.6	32.7 ± 1.1	0.152
Table S1. Demographic and clinical characteristics of women with preterm premature rupture of membrane involved in the discovery cohort study. MIAC, microbial invasion of the amniotic cavity; IAI, intra-amniotic inflammation; AF, amniotic fluid; IL, interleukin; WBC, white blood cell. Values are given as the mean ± standard deviation or % (n/N). a Three cases were excluded for the analysis becaus…

## Sheet: Table S2
Uniprot number	Protein description	Gene symbol	Number of unique peptides	Sequence coverage [%]	Molecular weight [kDa]	Sequence length	Score	Identification from control	Identification from case
B9A064	Immunoglobulin lambda-like polypeptide 5	IGLL5	2	26.6	23.063	214	3.87	O
O00151	PDZ and LIM domain protein 1	PDLIM1	2	12.5	36.071	329	7.4485		O
O00187	Mannan-binding lectin serine protease 2	MASP2	7	10.1	75.702	686	115.49	O	O
O00299	Chloride intracellular channel protein 1	CLIC1	2	12.4	26.922	241	10.352	O	O
O00391	Sulfhydryl oxidase 1	QSOX1	22	39	82.577	747	260.85	O	O
O00533	Neural cell adhesion molecule L1-like protein	CHL1	11	12.6	135.07	1208	104.89	O	O
O14786	Neuropilin-1	NRP1	3	4.7	103.13	923	36.172	O	O
O14791	Apolipoprotein L1	APOL1	5	18.1	43.974	398	70.491	O	O
O15145	Actin-related protein 2/3 complex subunit 3	ARPC3	3	17.4	20.546	178	4.4958	O	O
O43184	Disintegrin and metalloproteinase domain-containing protein 12	ADAM12	17	27.2	99.541	909	169.07	O	O
O43278	Kunitz-type protease inhibitor 1	SPINT1	8	17	58.397	529	53.336	O	O
O43493	Trans-Golgi network integral membrane protein 2	TGOLN2	3	9.6	45.879	437	10.581	O	O
O43707	Alpha-actinin-4	ACTN4	4	14.9	104.85	911	1.3082	O
O43866	CD5 antigen-like	CD5L	10	41.8	38.087	347	117.44	O	O
O75083	WD repeat-containing protein 1	WDR1	5	13.2	66.193	606	11.313	O
O75636	Ficolin-3	FCN3	11	56.2	32.903	299	148.02	O	O
O75882	Attractin	ATRN	29	25.1	158.54	1429	323.31	O	O
O95274	Ly6/PLAUR domain-containing protein 3	LYPD3	2	8.7	35.97	346	7.1621	O	O
O95445	Apolipoprotein M	APOM	6	46.3	21.253	188	58.049	O	O
O95497	Pantetheinase	VNN1	6	17.9	57.011	513	189.73	O	O
P00338	L-lactate dehydrogenase A chain	LDHA	7	23.2	36.688	332	41.698	O	O
P00450	Ceruloplasmin	CP	46	67	122.2	1065	323.31	O	O
P00488	Coagulation factor XIII A chain	F13A1	18	29.4	83.266	732	125.19	O	O
P00491	Purine nucleoside phosphorylase	PNP	3	17.6	32.118	289	8.0574	O
P00533	Epidermal growth factor receptor	EGFR	2	2.3	134.28	1210	3.4605	O	O
P00558	Phosphoglycerate kinase 1	PGK1	10	42	44.614	417	193.84	O	O
P00734	Prothrombin	F2	34	61.7	70.036	622	323.31	O	O
P00736	Complement C1r subcomponent	C1R	27	51.5	80.118	705	323.31	O	O
P00738	Haptoglobin	HP	8	43.6	45.205	406	196.2	O	O
P00739	Haptoglobin-related protein	HPR	2	35.3	39.029	348	2.639	O	O
P00740	Coagulation factor IX	F9	15	44.3	51.778	461	323.31	O	O
P00742	Coagulation factor X	F10	16	35.9	54.731	488	323.31	O	O
P00746	Complement factor D	CFD	7	48.6	27.033	253	50.34	O	O
P00747	Plasminogen	PLG	48	80.7	90.568	810	323.31	O	O
P00748	Coagulation factor XII	F12	23	48.8	67.791	615	323.31	O	O
P00751	Complement factor B	CFB	35	55.1	85.532	764	323.31	O	O
P00915	Carbonic anhydrase 1	CA1	10	55.9	28.87	261	295.08	O	O
P00918	Carbonic anhydrase 2	CA2	5	33.5	29.246	260	22.372	O	O
P01008	Antithrombin-III	SERPINC1	23	51.1	52.602	464	323.31	O	O
P01009	Alpha-1-antitrypsin	SERPINA1	29	60.8	46.736	418	323.31	O	O
P01011	Alpha-1-antichymotrypsin	SERPINA3	24	54.1	47.65	423	323.31	O	O
P01019	Angiotensinogen	AGT	15	41.6	53.154	485	323.31	O	O
P01023	Alpha-2-macroglobulin	A2M	42	50.5	163.29	1474	323.31	O	O
P01024	Complement C3	C3	111	80.3	187.15	1663	323.31	O	O
P01031	Complement C5	C5	67	55.8	188.3	1676	323.31	O	O
P01033	Metalloproteinase inhibitor 1	TIMP1	3	16.9	23.171	207	3.2784	O	O
P01034	Cystatin-C	CST3	5	44.5	15.799	146	12.674	O	O
P01042	Kininogen-1	KNG1	29	46.9	71.957	644	323.31	O	O
P01344	Insulin-like growth factor II	IGF2	2	13.9	20.14	180	79.175	O	O
P01591	Immunoglobulin J chain	JCHAIN	2	15.7	18.098	159	5.9128	O	O
P01834	Immunoglobulin kappa constant	IGKC	6	80.4	11.765	107	323.31	O	O
P01860	Immunoglobulin heavy constant gamma 3	IGHG3	10	45.1	41.287	377	54.943	O	O
P01871	Immunoglobulin heavy constant mu	IGHM	16	49.7	49.439	453	211.61	O	O
P01876	Immunoglobulin heavy constant alpha 1	IGHA1	7	27.8	37.654	353	45.33	O	O
P02647	Apolipoprotein A-I	APOA1	20	65.9	30.777	267	323.31	O	O
P02649	Apolipoprotein E	APOE	20	65.9	36.154	317	323.31	O	O
P02652	Apolipoprotein A-II	APOA2	3	37	11.175	100	102.6	O	O
P02654	Apolipoprotein C-I	APOC1	2	24.1	9.3318	83	5.3466	O	O
P02655	Apolipoprotein C-II	APOC2	4	49.5	11.284	101	135.76	O	O
P02656	Apolipoprotein C-III	APOC3	4	53.5	10.852	99	100.48	O	O
P02671	Fibrinogen alpha chain [Cleaved into: Fibrinopeptide A; Fibrinogen alpha chain]	FGA	39	61.7	94.972	866	323.31	O	O
P02675	Fibrinogen beta chain [Cleaved into: Fibrinopeptide B; Fibrinogen beta chain]	FGB	34	73.1	55.928	491	323.31	O	O
P02679	Fibrinogen gamma chain	FGG	29	80.8	51.511	453	323.31	O	O
P02741	C-reactive protein [Cleaved into: C-reactive protein	CRP	5	21	25.038	224	24.724	O	O
P02743	Serum amyloid P-component	APCS	9	30.9	25.387	223	312.45	O	O
P02745	Complement C1q subcomponent subunit A	C1QA	6	28.2	26.016	245	39.191	O	O
P02746	Complement C1q subcomponent subunit B	C1QB	7	35.2	26.721	253	323.31	O	O
P02747	Complement C1q subcomponent subunit C	C1QC	5	25.3	25.773	245	304.31	O	O
P02748	Complement component C9 [Cleaved into: Complement component C9a; Complement component C9b]	C9	25	53.8	63.173	559	323.31	O	O
P02749	Beta-2-glycoprotein 1	APOH	13	63.8	38.298	345	323.31	O	O
P02750	Leucine-rich alpha-2-glycoprotein	LRG1	13	51.3	38.177	347	323.31	O	O
P02751	Fibronectin	FN1	86	53.9	272.32	2477	323.31	O	O
P02753	Retinol-binding protein 4	RBP4	10	71.6	23.01	201	323.31	O	O
P02760	Protein AMBP [Cleaved into: Alpha-1-microglobulin	AMBP	15	52	38.999	352	323.31	O	O
P02765	Alpha-2-HS-glycoprotein	AHSG	11	50.1	39.34	367	323.31	O	O
P02766	Transthyretin	TTR	8	64.6	15.887	147	128.46	O	O
P02771	Alpha-fetoprotein	AFP	5	15.4	68.677	609	17.665	O	O
P02774	Vitamin D-binding protein	GC	30	73.6	52.917	474	323.31	O	O
P02775	Platelet basic protein	PPBP	5	37.5	13.894	128	126.33	O	O
P02776	Platelet factor 4	PF4	3	34.7	10.845	101	13.275	O	O
P02786	Transferrin receptor protein 1	TFRC	16	25.3	84.87	760	90.712	O	O
P02787	Serotransferrin	TF	39	68.5	77.063	698	323.31	O	O
P02788	Lactotransferrin	LTF	16	33.7	78.181	710	323.31	O	O
P02790	Hemopexin	HPX	30	72.5	51.676	462	323.31	O	O
P03950	Angiogenin	ANG	5	42.2	16.55	147	12.132	O	O
P03951	Coagulation factor XI	F11	17	42.4	70.108	625	189.65	O	O
P03952	Plasma kallikrein	KLKB1	29	59.2	71.369	638	323.31	O	O
P04003	C4b-binding protein alpha chain	C4BPA	26	59.6	67.033	597	323.31	O	O
P04004	Vitronectin	VTN	21	54.4	54.305	478	323.31	O	O
P04040	Catalase	CAT	17	39.3	59.755	527	188.01	O	O
P04066	Tissue alpha-L-fucosidase	FUCA1	2	4.7	53.688	466	19.321	O	O
P04070	Vitamin K-dependent protein C	PROC	10	36.9	52.071	461	49.374	O	O
P04075	Fructose-bisphosphate aldolase A	ALDOA	9	40.9	39.42	364	78.561	O	O
P04083	Annexin A1	ANXA1	14	51.2	38.714	346	323.31	O	O
P04114	Apolipoprotein B-100	APOB	245	61.2	515.6	4563	323.31	O	O
P04180	Phosphatidylcholine-sterol acyltransferase	LCAT	9	32.7	49.577	440	47.51	O	O
P04196	Histidine-rich glycoprotein	HRG	21	51.2	59.578	525	323.31	O	O
P04217	Alpha-1B-glycoprotein	A1BG	16	57.2	54.253	495	323.31	O	O
P04275	von Willebrand factor	VWF	70	39	309.26	2813	323.31	O	O
P04278	Sex hormone-binding globulin	SHBG	14	55.7	43.779	402	323.31	O	O
P04406	Glyceraldehyde-3-phosphate dehydrogenase	GAPDH	7	31.6	36.053	335	126.51	O	O
P04439	HLA class I histocompatibility antigen, A alpha chain	HLA-A	2	7.4	40.84	365	1.5439		O
P05019	Insulin-like growth factor I	IGF1	4	21.5	21.841	195	51.261	O	O
P05090	Apolipoprotein D	APOD	6	30.2	21.275	189	267.16	O	O
P05109	Protein S100-A8	S100A8	10	54.8	10.834	93	101.11	O	O
P05120	Plasminogen activator inhibitor 2	SERPINB2	4	14.2	46.596	415	20.229	O	O
P05154	Plasma serine protease inhibitor	SERPINA5	9	26.4	45.674	406	235.23	O	O
P05155	Plasma protease C1 inhibitor	SERPING1	17	34.8	55.154	500	323.31	O	O
P05156	Complement factor I	CFI	26	50.4	65.75	583	323.31	O	O
P05160	Coagulation factor XIII B chain	F13B	25	52.8	75.51	661	323.31	O	O
P05362	Intercellular adhesion molecule 1	ICAM1	8	20.9	57.825	532	26.125	O	O
P05452	Tetranectin	CLEC3B	10	55.9	22.537	202	273.2	O	O
P05543	Thyroxine-binding globulin	SERPINA7	17	46.3	46.324	415	323.31	O	O
P05546	Heparin cofactor 2	SERPIND1	24	59.1	57.07	499	323.31	O	O
P06276	Cholinesterase	BCHE	13	32.6	68.417	602	323.31	O	O
P06396	Gelsolin	GSN	24	45	85.696	782	323.31	O	O
P06681	Complement C2	C2	30	52	83.267	752	323.31	O	O
P06702	Protein S100-A9	S100A9	6	69.3	13.242	114	209.12	O	O
P06703	Protein S100-A6	S100A6	2	16.7	10.18	90	2.4492	O	O
P06727	Apolipoprotein A-IV	APOA4	28	68.2	45.371	396	323.31	O	O
P06733	Alpha-enolase	ENO1	7	20	47.168	434	62.621	O	O
P06737	Glycogen phosphorylase, liver form	PYGL	2	3.2	97.147	847	3.4856	O
P06744	Glucose-6-phosphate isomerase	GPI	10	26	63.146	558	73.659	O	O
P06753	Tropomyosin alpha-3 chain	TPM3	3	16.5	32.95	285	5.672	O	O
P07195	L-lactate dehydrogenase B chain	LDHB	5	19.5	36.638	334	17.995	O	O
P07225	Vitamin K-dependent protein S	PROS1	18	37.3	75.122	676	323.31	O	O
P07307	Asialoglycoprotein receptor 2	ASGR2	3	18	35.092	311	6.6133	O	O
P07333	Macrophage colony-stimulating factor 1 receptor	CSF1R	7	11.7	107.98	972	106.82	O	O
P07339	Cathepsin D	CTSD	2	8.5	44.552	412	14.612	O	O
P07357	Complement component C8 alpha chain	C8A	26	58.2	65.163	584	323.31	O	O
P07358	Complement component C8 beta chain	C8B	32	65.5	67.046	591	323.31	O	O
P07359	Platelet glycoprotein Ib alpha chain	GP1BA	6	10.7	71.539	652	34.7	O	O
P07360	Complement component C8 gamma chain	C8G	10	55	22.277	202	250.26	O	O
P07737	Profilin-1	PFN1	8	69.3	15.054	140	63.598	O	O
P07900	Heat shock protein HSP 90-alpha	HSP90AA1	2	5.2	84.659	732	4.0236	O	O
P08133	Annexin A6	ANXA6	5	10.8	75.872	673	30.887	O	O
P08185	Corticosteroid-binding globulin	SERPINA6	12	37.8	45.14	405	323.31	O	O
P08195	4F2 cell-surface antigen heavy chain	SLC3A2	2	4.9	67.993	630	6.5302	O	O
P08253	72 kDa type IV collagenase	MMP2	2	4.7	73.881	660	31.154	O	O
P08519	Apolipoprotein	LPA	4	25.6	501.31	4548	99.2	O	O
P08571	Monocyte differentiation antigen CD14	CD14	10	38.7	40.076	375	278.52	O	O
P08603	Complement factor H	CFH	58	66.5	139.09	1231	323.31	O	O
P08637	Low affinity immunoglobulin gamma Fc region receptor III-A	FCGR3A	2	15.4	29.089	254	5.5263	O	O
P08670	Vimentin	VIM	8	21.9	53.651	466	117.93	O	O
P08697	Alpha-2-antiplasmin	SERPINF2	22	53.4	54.565	491	323.31	O	O
P08709	Coagulation factor VII	F7	10	35.6	51.593	466	171.03	O	O
P08758	Annexin A5	ANXA5	2	8.8	35.936	320	46.556	O	O
P09172	Dopamine beta-hydroxylase	DBH	12	30.3	69.064	617	89.939	O	O
P09211	Glutathione S-transferase P	GSTP1	5	36.2	23.356	210	185.75	O	O
P09466	Glycodelin	PAEP	2	18.9	20.624	180	1.405	O	O
P09486	SPARC	SPARC	2	9.9	34.632	303	5.2861	O	O
P09525	Annexin A4	ANXA4	2	8.5	35.882	319	4.1079	O	O
P09871	Complement C1s subcomponent	C1S	28	52.9	76.684	688	323.31	O	O
P09960	Leukotriene A-4 hydrolase	LTA4H	8	16	69.284	611	12.976	O	O
P0C0L4	Complement C4-A	C4A	3	59.2	192.78	1744	72.327	O	O
P0C0L5	Complement C4-B	C4B	5	59.6	192.75	1744	323.31	O	O
P0DJI9	Serum amyloid A-2 protein	SAA2	2	22.1	13.527	122	75.208	O	O
P0DML3	Chorionic somatomammotropin hormone 2	CSH2	6	58.5	24.994	217	206	O	O
P0DMV9	Heat shock 70 kDa protein 1B	HSPA1B	6	27	70.051	641	146.61	O	O
P0DOX3	Immunoglobulin delta heavy chain	N/A	6	19.1	56.224	512	37.647	O	O
P0DOY3	Immunoglobulin lambda constant 3	IGLC3	2	55.7	11.265	106	80.64	O	O
P0DP25	Calmodulin-3	CALM3	4	36.9	16.837	149	41.452	O	O
P10586	Receptor-type tyrosine-protein phosphatase F	PTPRF	2	1.4	212.88	1907	4.2685	O	O
P10599	Thioredoxin	TXN	2	21	11.737	105	10.455	O	O
P10643	Complement component C7	C7	34	53.3	93.517	843	323.31	O	O
P10909	Clusterin	CLU	19	39.4	52.494	449	323.31	O	O
P11021	Endoplasmic reticulum chaperone BiP	HSPA5	10	20	72.332	654	84.345	O	O
P11047	Laminin subunit gamma-1	LAMC1	2	1.3	177.6	1609	3.5011	O	O
P11142	Heat shock cognate 71 kDa protein	HSPA8	6	14.4	70.897	646	29.813	O	O
P11226	Mannose-binding protein C	MBL2	11	54	26.143	248	255.74	O	O
P11279	Lysosome-associated membrane glycoprotein 1	LAMP1	3	7.9	44.882	417	9.3299	O
P11413	Glucose-6-phosphate 1-dehydrogenase	G6PD	2	6.2	59.256	515	2.6777	O
P11464	Pregnancy-specific beta-1-glycoprotein 1	PSG1	5	49.2	47.222	419	225.38	O	O
P11465	Pregnancy-specific beta-1-glycoprotein 2	PSG2	5	40	37.216	335	264.68	O	O
P11597	Cholesteryl ester transfer protein	CETP	2	4.7	54.756	493	4.6903	O	O
P11717	Cation-independent mannose-6-phosphate receptor	IGF2R	5	2	274.37	2491	4.9118	O	O
P12109	Collagen alpha-1	COL6A1	3	5.4	108.53	1028	5.546	O
P12111	Collagen alpha-3	COL6A3	6	2.8	343.67	3177	13.408	O	O
P12259	Coagulation factor V	F5	30	20.6	251.7	2224	292.35	O	O
P12318	Low affinity immunoglobulin gamma Fc region receptor II-a	FCGR2A	2	14.8	35	317	6.3515		O
P12429	Annexin A3	ANXA3	14	46.7	36.375	323	223.09	O	O
P12814	Alpha-actinin-1	ACTN1	11	25.2	103.06	892	204.04	O	O
P12955	Xaa-Pro dipeptidase	PEPD	4	9.1	54.548	493	8.8654	O	O
P13473	Lysosome-associated membrane glycoprotein 2	LAMP2	2	4.1	44.96	410	2.452	O	O
P13489	Ribonuclease inhibitor	RNH1	3	8.2	49.973	461	5.2252	O	O
P13591	Neural cell adhesion molecule 1	NCAM1	6	9.6	94.573	858	73.593	O	O
P13598	Intercellular adhesion molecule 2	ICAM2	3	14.9	30.654	275	27.423	O	O
P13671	Complement component C6	C6	33	51	104.79	934	323.31	O	O
P13727	Bone marrow proteoglycan	PRG2	13	56.3	25.205	222	323.31	O	O
P13796	Plastin-2	LCP1	25	54.4	70.288	627	242.83	O	O
P14151	L-selectin	SELL	6	16.9	42.187	372	173.04	O	O
P14174	Macrophage migration inhibitory factor	MIF	2	17.4	12.476	115	2.9041	O	O
P14543	Nidogen-1	NID1	5	6.3	136.38	1247	20.051	O	O
P14618	Pyruvate kinase PKM	PKM	9	26.2	57.936	531	37.082	O	O
P14625	Endoplasmin	HSP90B1	3	5.9	92.468	803	8.0157	O	O
P14780	Matrix metalloproteinase-9	MMP9	4	6.2	78.457	707	9.2678	O	O
P15144	Aminopeptidase N	ANPEP	8	11.9	109.54	967	38.796	O	O
P15151	Poliovirus receptor	PVR	4	11.8	45.302	417	10.29	O	O
P15169	Carboxypeptidase N catalytic chain	CPN1	12	41.7	52.286	458	313.77	O	O
P16070	CD44 antigen	CD44	4	5.3	81.537	742	4.079	O	O
P16403	Histone H1.2	H1-2	2	10.8	21.364	213	3.3882	O	O
P17813	Endoglin	ENG	4	8.1	70.577	658	55.509	O	O
P17936	Insulin-like growth factor-binding protein 3	IGFBP3	12	45	31.674	291	49.991	O	O
P18065	Insulin-like growth factor-binding protein 2	IGFBP2	2	6.5	34.814	325	5.8616	O	O
P18206	Vinculin	VCL	12	18.4	123.8	1134	51.686	O	O
P18428	Lipopolysaccharide-binding protein	LBP	10	23.1	53.383	481	302.37	O	O
P18669	Phosphoglycerate mutase 1	PGAM1	4	22.8	28.804	254	36.584	O	O
P19320	Vascular cell adhesion protein 1	VCAM1	10	18	81.275	739	66.811	O	O
P19801	Amiloride-sensitive amine oxidase [copper-containing]	AOC1	3	4.3	85.377	751	152.95	O	O
P19823	Inter-alpha-trypsin inhibitor heavy chain H2	ITIH2	33	40.8	106.46	946	323.31	O	O
P19827	Inter-alpha-trypsin inhibitor heavy chain H1	ITIH1	34	53	101.39	911	323.31	O	O
P19961	Alpha-amylase 2B	AMY2B	4	13.9	57.709	511	100.93	O
P20742	Pregnancy zone protein	PZP	48	56.1	163.86	1482	323.31	O	O
P20851	C4b-binding protein beta chain	C4BPB	8	46.8	28.357	252	209.83	O	O
P20929	Nebulin	NEB	5	1.2	772.91	6669	1.6287	O	O
P21333	Filamin-A	FLNA	7	3.4	280.74	2647	5.2787	O	O
P22105	Tenascin-X	TNXB	15	5.4	458.38	4244	163.03	O	O
P22314	Ubiquitin-like modifier-activating enzyme 1	UBA1	3	5.2	117.85	1058	26.154	O	O
P22352	Glutathione peroxidase 3	GPX3	7	35	25.552	226	82.518	O	O
P22626	Heterogeneous nuclear ribonucleoproteins A2/B1	HNRNPA2B1	3	9.6	37.429	353	10.552	O	O
P22692	Insulin-like growth factor-binding protein 4	IGFBP4	3	17.8	27.934	258	10.463	O	O
P22792	Carboxypeptidase N subunit 2	CPN2	18	54.1	60.556	545	323.31	O	O
P22891	Vitamin K-dependent protein Z	PROZ	12	43.2	44.743	400	139.46	O	O
P22897	Macrophage mannose receptor 1	MRC1	3	2.3	166.01	1456	8.1505	O	O
P23284	Peptidyl-prolyl cis-trans isomerase B	PPIB	2	10.2	23.742	216	2.13		O
P23470	Receptor-type tyrosine-protein phosphatase gamma	PTPRG	4	4.4	162	1445	39.931	O	O
P23528	Cofilin-1	CFL1	4	33.7	18.502	166	157.22	O	O
P24592	Insulin-like growth factor-binding protein 6	IGFBP6	3	19.6	25.322	240	40.665	O	O
P24593	Insulin-like growth factor-binding protein 5	IGFBP5	2	10.3	30.57	272	4.3399	O	O
P24821	Tenascin	TNC	3	2.6	240.85	2201	6.2151	O	O
P25311	Zinc-alpha-2-glycoprotein	AZGP1	22	67.1	34.258	298	318.71	O	O
P25815	Protein S100-P	S100P	2	24.2	10.4	95	28.505	O	O
P26038	Moesin	MSN	6	12.5	67.819	577	7.6793	O	O
P26447	Protein S100-A4	S100A4	2	19.8	11.728	101	1.2465	O	O
P26927	Hepatocyte growth factor-like protein	MST1	28	56	80.319	711	235.57	O	O
P27169	Serum paraoxonase/arylesterase 1	PON1	14	67.6	39.731	355	323.31	O	O
P27797	Calreticulin	CALR	2	6.5	48.141	417	13.383	O	O
P27918	Properdin	CFP	9	29.6	51.276	469	200.18	O	O
P28799	Progranulin	GRN	2	7.9	63.544	593	3.0014	O	O
P29401	Transketolase	TKT	11	27.8	67.877	623	80.021	O	O
P29622	Kallistatin	SERPINA4	21	57.4	48.541	427	323.31	O	O
P30043	Flavin reductase	BLVRB	6	51.9	22.119	206	33.085	O	O
P30044	Peroxiredoxin-5, mitochondrial	PRDX5	2	12.1	22.086	214	1.8459	O	O
P30740	Leukocyte elastase inhibitor	SERPINB1	4	12.4	42.741	379	29.934	O	O
P31146	Coronin-1A	CORO1A	8	21.9	51.026	461	78.717	O	O
P31946	14-3-3 protein beta/alpha	YWHAB	5	41.5	28.082	246	141.29	O	O
P31949	Protein S100-A11	S100A11	5	49.5	11.74	105	292.28	O	O
P32119	Peroxiredoxin-2	PRDX2	8	58.1	21.892	198	55.689	O	O
P33151	Cadherin-5	CDH5	9	14.2	87.527	784	130.91	O	O
P33241	Lymphocyte-specific protein 1	LSP1	2	13	37.191	339	13.101	O	O
P33908	Mannosyl-oligosaccharide 1,2-alpha-mannosidase IA	MAN1A1	8	15.8	72.968	653	13.978	O	O
P34096	Ribonuclease 4	RNASE4	2	19.7	16.84	147	3.4239	O	O
P35443	Thrombospondin-4	THBS4	3	8.6	105.87	961	35.756	O	O
P35542	Serum amyloid A-4 protein	SAA4	3	26.2	14.746	130	16.672	O	O
P35556	Fibrillin-2 [Cleaved into: Fibrillin-2 C-terminal peptide]	FBN2	2	1.4	314.77	2912	3.4099	O	O
P35858	Insulin-like growth factor-binding protein complex acid labile subunit	IGFALS	23	46.3	66.034	605	323.31	O	O
P35916	Vascular endothelial growth factor receptor 3	FLT4	10	10.1	152.76	1363	60.306	O	O
P36888	Receptor-type tyrosine-protein kinase FLT3	FLT3	2	5	112.9	993	2.1209	O	O
P36955	Pigment epithelium-derived factor	SERPINF1	14	44.5	46.312	418	323.31	O	O
P36980	Complement factor H-related protein 2	CFHR2	4	51.5	30.65	270	77.129	O	O
P37802	Transgelin-2	TAGLN2	4	29.6	22.391	199	47.867	O	O
P37837	Transaldolase	TALDO1	4	13.6	37.54	337	19.799	O	O
P39687	Acidic leucine-rich nuclear phosphoprotein 32 family member A	ANP32A	3	12.9	28.585	249	36.709	O
P40189	Interleukin-6 receptor subunit beta	IL6ST	2	2.9	103.54	918	4.4988	O	O
P41218	Myeloid cell nuclear differentiation antigen	MNDA	2	6.4	45.836	407	21.324	O	O
P41222	Prostaglandin-H2 D-isomerase	PTGDS	3	21.1	21.029	190	122.28	O	O
P43121	Cell surface glycoprotein MUC18	MCAM	7	15.5	71.607	646	23.857	O	O
P43251	Biotinidase	BTD	13	32.4	61.132	543	179.78	O	O
P43652	Afamin	AFM	36	56.4	69.068	599	323.31	O	O
P48740	Mannan-binding lectin serine protease 1	MASP1	18	37.2	79.246	699	323.31	O	O
P49747	Cartilage oligomeric matrix protein	COMP	6	17	82.86	757	195.62	O	O
P49908	Selenoprotein P	SELENOP	5	16.3	43.173	381	123.22	O	O
P50395	Rab GDP dissociation inhibitor beta	GDI2	4	16.6	50.663	445	41.107	O	O
P51884	Lumican	LUM	12	40.2	38.429	338	323.31	O	O
P52179	Myomesin-1	MYOM1	2	1.6	187.62	1685	1.3472	O	O
P52209	6-phosphogluconate dehydrogenase, decarboxylating	PGD	9	27.7	53.139	483	88.406	O	O
P52565	Rho GDP-dissociation inhibitor 1	ARHGDIA	2	12.7	23.207	204	8.2393	O	O
P52566	Rho GDP-dissociation inhibitor 2	ARHGDIB	6	42.8	22.988	201	58.61	O	O
P52907	F-actin-capping protein subunit alpha-1	CAPZA1	2	13.3	32.922	286	5.2443	O	O
P54108	Cysteine-rich secretory protein 3	CRISP3	5	31.4	27.63	245	104.53	O	O
P54802	Alpha-N-acetylglucosaminidase	NAGLU	6	12.9	82.265	743	7.8592	O	O
P55056	Apolipoprotein C-IV	APOC4	4	32.3	14.553	127	54.543	O	O
P55058	Phospholipid transfer protein	PLTP	3	7.7	54.739	493	13.962	O	O
P55290	Cadherin-13	CDH13	3	6.9	78.286	713	21.806	O	O
P59666	Neutrophil defensin 3	DEFA3	4	20.2	10.245	94	3.5039	O	O
P59998	Actin-related protein 2/3 complex subunit 4	ARPC4	4	22.6	19.667	168	4.7557	O	O
P60174	Triosephosphate isomerase	TPI1	9	50.3	30.791	286	117.1	O	O
P60660	Myosin light polypeptide 6	MYL6	2	13.9	16.93	151	10.644	O
P61088	Ubiquitin-conjugating enzyme E2 N	UBE2N	2	25.7	17.138	152	19.088	O
P61158	Actin-related protein 3	ACTR3	3	13.2	47.371	418	20.559	O	O
P61626	Lysozyme C	LYZ	4	40.5	16.537	148	159.56	O	O
P61769	Beta-2-microglobulin	B2M	3	35.3	13.714	119	12.737	O	O
P61916	NPC intracellular cholesterol transporter 2	NPC2	3	31.8	16.57	151	19.628	O	O
P61981	14-3-3 protein gamma	YWHAG	2	19	28.302	247	2.8071	O	O
P62258	14-3-3 protein epsilon	YWHAE	4	27.1	29.174	255	84.262	O	O
P62937	Peptidyl-prolyl cis-trans isomerase A	PPIA	6	53.3	18.012	165	70.296	O	O
P62987	Ubiquitin-60S ribosomal protein L40	UBA52	3	26.6	14.728	128	17.913	O	O
P63104	14-3-3 protein zeta/delta	YWHAZ	8	50.2	27.745	245	227.61	O	O
P63261	Actin, cytoplasmic 2	ACTG1	6	64.3	41.792	375	323.31	O	O
P68133	Actin, alpha skeletal muscle	ACTA1	2	35.8	42.051	377	4.6903	O	O
P68871	Hemoglobin subunit beta	HBB	7	75.5	15.998	147	88.895	O	O
P69905	Hemoglobin subunit alpha	HBA1;	4	76.8	15.257	142	38.773	O	O
P78417	Glutathione S-transferase omega-1	GSTO1	5	23.2	27.566	241	7.7129	O	O
P80108	Phosphatidylinositol-glycan-specific phospholipase D	GPLD1	24	39.2	92.335	840	323.31	O	O
P80188	Neutrophil gelatinase-associated lipocalin	LCN2	3	26.8	22.588	198	42.027	O	O
P80511	Protein S100-A12	S100A12	2	21.7	10.575	92	26.041	O	O
P80723	Brain acid soluble protein 1	BASP1	5	39.6	22.693	227	40.86	O	O
P98160	Basement membrane-specific heparan sulfate proteoglycan core protein	HSPG2	10	3.4	468.83	4391	78.791	O	O
Q00887	Pregnancy-specific beta-1-glycoprotein 9	PSG9	9	49.8	48.272	426	196.66	O	O
Q00888	Pregnancy-specific beta-1-glycoprotein 4	PSG4	6	47.3	47.112	419	262.36	O	O
Q00889	Pregnancy-specific beta-1-glycoprotein 6	PSG6	5	35.9	48.813	435	108.11	O	O
Q01459	Di-N-acetylchitobiase	CTBS	5	16.6	43.759	385	12.55	O	O
Q01518	Adenylyl cyclase-associated protein 1	CAP1	7	24.8	51.901	475	60.17	O	O
Q02985	Complement factor H-related protein 3	CFHR3	3	18.8	37.323	330	4.2847	O	O
Q03001	Dystonin	DST	3	0.5	860.65	7570	1.6069	O	O
Q03591	Complement factor H-related protein 1	CFHR1	3	64.5	37.65	330	228.44	O	O
Q04756	Hepatocyte growth factor activator	HGFAC	13	25.6	70.681	655	253.69	O	O
Q04917	14-3-3 protein eta	YWHAH	2	19.1	28.218	246	64.835	O	O
Q06033	Inter-alpha-trypsin inhibitor heavy chain H3	ITIH3	28	48.9	99.848	890	323.31	O	O
Q07654	Trefoil factor 3	TFF3	2	33	10.181	94	3.6553	O	O
Q07954	Prolow-density lipoprotein receptor-related protein 1	LRP1	2	0.6	504.6	4544	2.3434	O	O
Q08380	Galectin-3-binding protein	LGALS3BP	15	37.3	65.33	585	323.31	O	O
Q08830	Fibrinogen-like protein 1	FGL1	7	26	36.379	312	127.47	O	O
Q12805	EGF-containing fibulin-like extracellular matrix protein 1	EFEMP1	15	43.8	54.64	493	230.82	O	O
Q12841	Follistatin-related protein 1	FSTL1	3	9.7	34.985	308	23.643	O	O
Q12913	Receptor-type tyrosine-protein phosphatase eta	PTPRJ	5	6.6	145.94	1337	63.54	O	O
Q13103	Secreted phosphoprotein 24	SPP2	2	11.8	24.337	211	10.001	O	O
Q13219	Pappalysin-1	PAPPA	51	45.1	180.97	1627	323.31	O	O
Q13740	CD166 antigen	ALCAM	2	6.7	65.102	583	7.2426	O	O
Q13790	Apolipoprotein F	APOF	3	14.1	35.399	326	175.62	O	O
Q13822	Ectonucleotide pyrophosphatase/phosphodiesterase family member 2	ENPP2	15	24.3	98.993	863	111.47	O	O
Q14019	Coactosin-like protein	COTL1	3	31	15.945	142	1.8278	O
Q14126	Desmoglein-2	DSG2	4	4.8	122.29	1118	17.51	O	O
Q14515	SPARC-like protein 1	SPARCL1	2	6.9	75.207	664	12.461	O	O
Q14520	Hyaluronan-binding protein 2	HABP2	17	39.1	62.671	560	287.26	O	O
Q14624	Inter-alpha-trypsin inhibitor heavy chain H4	ITIH4	45	62	103.36	930	323.31	O	O
Q15113	Procollagen C-endopeptidase enhancer 1	PCOLCE	4	13.6	47.972	449	15.962	O	O
Q15238	Pregnancy-specific beta-1-glycoprotein 5	PSG5	4	41.8	37.713	335	33.772	O	O
Q15485	Ficolin-2	FCN2	5	22	34.001	313	120.31	O	O
Q15582	Transforming growth factor-beta-induced protein ig-h3	TGFBI	20	40.6	74.68	683	137	O	O
Q15726	Metastasis-suppressor KiSS-1	KISS1	3	42	14.704	138	18.353	O	O
Q15848	Adiponectin	ADIPOQ	4	29.5	26.413	244	145.56	O	O
Q15942	Zyxin	ZYX	2	4.7	61.277	572	1.4004	O	O
Q16557	Pregnancy-specific beta-1-glycoprotein 3	PSG3	2	34.3	47.944	428	36.023	O	O
Q16610	Extracellular matrix protein 1	ECM1	23	59.4	60.673	540	323.31	O	O
Q4AC94	C2 domain-containing protein 3	C2CD3	2	1	260.39	2353	1.2735	O	O
Q4LDE5	Sushi, von Willebrand factor type A, EGF and pentraxin domain-containing protein 1	SVEP1	51	21.6	390.17	3571	323.31	O	O
Q5SYB0	FERM and PDZ domain-containing protein 1	FRMPD1	2	1.3	173.43	1578	1.5394	O	O
Q6EMK4	Vasorin	VASN	6	11.9	71.712	673	71.036	O	O
Q6H9L7	Isthmin-2	ISM2	4	11.2	63.906	571	6.0274	O	O
Q6NT52	Choriogonadotropin subunit beta variant 2	CGB2	4	35.6	17.374	163	76.845	O	O
Q6P988	Palmitoleoyl-protein carboxylesterase NOTUM	NOTUM	4	9.5	55.699	496	12.433	O	O
Q6UX71	Plexin domain-containing protein 2	PLXDC2	3	7.2	59.582	529	7.4519	O	O
Q6UXB8	Peptidase inhibitor 16	PI16	7	23.1	49.471	463	12.381	O	O
Q6YHK3	CD109 antigen	CD109	2	2.4	161.69	1445	11.082	O
Q76LX8	A disintegrin and metalloproteinase with thrombospondin motifs 13	ADAMTS13	6	5.7	153.6	1427	5.6819	O	O
Q7Z7G0	Target of Nesh-SH3	ABI3BP	4	4.4	118.64	1075	23.361	O	O
Q86SQ4	Adhesion G-protein coupled receptor G6	ADGRG6	7	8	136.69	1221	88.923	O	O
Q86TH1	ADAMTS-like protein 2	ADAMTSL2	2	3.7	104.62	951	1.4075	O
Q86U17	Serpin A11	SERPINA11	4	11.6	46.989	422	12.121	O	O
Q86UD1	Out at first protein homolog	OAF	5	26.7	30.688	273	59.106	O	O
Q86UX2	Inter-alpha-trypsin inhibitor heavy chain H5	ITIH5	3	5.8	104.58	942	1.3518	O	O
Q86UX7	Fermitin family homolog 3	FERMT3	4	7.9	75.952	667	6.8392	O	O
Q86VB7	Scavenger receptor cysteine-rich type 1 protein M130	CD163	6	8.4	125.45	1156	82.7	O	O
Q8IZF2	Adhesion G protein-coupled receptor F5	ADGRF5	3	3.1	149.46	1346	10.447	O	O
Q8NB91	Fanconi anemia group B protein	FANCB	2	2	97.725	859	2.1481	O	O
Q8NBJ4	Golgi membrane protein 1	GOLM1	2	6	45.333	401	10.857	O	O
Q8NBP7	Proprotein convertase subtilisin/kexin type 9	PCSK9	7	17.2	74.285	692	22.487	O	O
Q8TF40	Folliculin-interacting protein 1	FNIP1	2	1.5	130.55	1166	1.5343	O	O
Q8WWM7	Ataxin-2-like protein	ATXN2L	3	2.6	113.37	1075	2.7898	O	O
Q8WZ42	Titin	TTN	6	0.3	3816	34350	1.9315	O	O
Q92820	Gamma-glutamyl hydrolase	GGH	8	27.4	35.964	318	30.972	O	O
Q92823	Neuronal cell adhesion molecule	NRCAM	6	6.4	143.89	1304	19.19	O	O
Q92954	Proteoglycan 4	PRG4	15	12.3	151.06	1404	96.035	O	O
Q96IY4	Carboxypeptidase B2	CPB2	15	46.3	48.424	423	323.31	O	O
Q96KN2	Beta-Ala-His dipeptidase	CNDP1	19	44.6	56.705	507	323.31	O	O
Q96PD5	N-acetylmuramoyl-L-alanine amidase	PGLYRP2	13	37.5	62.216	576	261.81	O	O
Q99784	Noelin	OLFM1	3	7	55.342	485	3.6462	O	O
Q99969	Retinoic acid receptor responder protein 2	RARRES2	4	38.7	18.617	163	61.027	O	O
Q99988	Growth/differentiation factor 15	GDF15	2	13	34.14	308	4.8936	O	O
Q99996	A-kinase anchor protein 9	AKAP9	2	0.5	452.98	3907	1.3372	O	O
Q9BTY2	Plasma alpha-L-fucosidase	FUCA2	3	9.6	54.066	467	61.182	O	O
Q9BWP8	Collectin-11	COLEC11	3	14	28.665	271	96.474	O	O
Q9BXR6	Complement factor H-related protein 5	CFHR5	11	27.9	64.419	569	191.97	O	O
Q9BY67	Cell adhesion molecule 1	CADM1	2	4.8	48.509	442	14.559	O	O
Q9C0C4	Semaphorin-4C	SEMA4C	2	4.1	92.622	833	2.0956	O	O
Q9H1U4	Multiple epidermal growth factor-like domains protein 9	MEGF9	2	4.5	62.983	602	1.8929	O	O
Q9H299	SH3 domain-binding glutamic acid-rich-like protein 3	SH3BGRL3	2	31.2	10.438	93	6.0262	O	O
Q9H4A9	Dipeptidase 2	DPEP2	5	16.3	53.364	486	6.0345	O	O
Q9HBB8	Cadherin-related family member 5	CDHR5	2	3.6	88.222	845	13.892		O
Q9HDC9	Adipocyte plasma membrane-associated protein	APMAP	2	9.4	46.48	416	10.173	O	O
Q9NPH3	Interleukin-1 receptor accessory protein	IL1RAP	2	5.1	65.418	570	2.1935	O
Q9NPY3	Complement component C1q receptor	CD93	2	6	68.559	652	21.363	O	O
Q9NQ79	Cartilage acidic protein 1	CRTAC1	3	9.4	71.42	661	14.982	O	O
Q9NY97	N-acetyllactosaminide beta-1,3-N-acetylglucosaminyltransferase 2	B3GNT2	2	8.8	46.021	397	1.7806	O
Q9NZJ6	Ubiquinone biosynthesis O-methyltransferase, mitochondrial	COQ3	2	5.7	41.054	369	1.656	O	O
Q9NZP8	Complement C1r subcomponent-like protein	C1RL	10	33.9	53.498	487	131.19	O	O
Q9P273	Teneurin-3	TENM3	3	1.5	300.95	2699	2.004	O	O
Q9P2D7	Dynein heavy chain 1, axonemal	DNAH1	2	0.5	487.47	4265	1.2678	O	O
Q9UGM5	Fetuin-B	FETUB	11	39.3	42.054	382	206.45	O	O
Q9UHG3	Prenylcysteine oxidase 1	PCYOX1	9	22.6	56.639	505	46.125	O	O
Q9UIQ6	Leucyl-cystinyl aminopeptidase	LNPEP	25	25.9	117.35	1025	323.31	O	O
Q9UJJ9	N-acetylglucosamine-1-phosphotransferase subunit gamma	GNPTG	2	13.4	33.973	305	20.261	O	O
Q9UK55	Protein Z-dependent protease inhibitor	SERPINA10	16	42.8	50.706	444	231.2	O	O
Q9UL68	Myelin transcription factor 1-like protein	MYT1L	2	1.7	133.04	1186	1.5246	O	O
Q9UNN8	Endothelial protein C receptor	PROCR	3	16.4	26.671	238	64.142	O	O
Q9UNW1	Multiple inositol polyphosphate phosphatase 1	MINPP1	8	19.3	55.051	487	113.29	O	O
Q9UQ72	Pregnancy-specific beta-1-glycoprotein 11	PSG11	4	30.4	37.146	335	187.92	O	O
Q9Y490	Talin-1	TLN1	11	7.9	269.76	2541	67.822	O	O
Q9Y4L1	Hypoxia up-regulated protein 1	HYOU1	3	4.4	111.33	999	7.2216	O	O
Q9Y5Y7	Lymphatic vessel endothelial hyaluronic acid receptor 1	LYVE1	5	14.3	35.213	322	7.5065	O	O
Q9Y6R7	IgGFc-binding protein	FCGBP	48	22.5	572.01	5405	323.31	O	O
Q9Y6Z7	Collectin-10	COLEC10	3	11.9	30.705	277	110.5	O	O
Table S2. List of identified proteins from control (no-MIAC/non-IAI, n = 9) and case (MIAC/IAI, n = 9) groups.

## Sheet: Table S3
UniProt number	Protein description	Gene symbol	LFQ intensity_control 1	LFQ intensity_control 2	LFQ intensity_control 3	LFQ intensity_case 1	LFQ intensity_case 2	LFQ intensity_case 3	Fold change (Case/Control)	P-value
Q07954	Prolow-density lipoprotein receptor-related protein 1	LRP1	0	0	0	82826000	13286000	13773000	#DIV/0!	0.0031
P59666	Neutrophil defensin 3	DEFA3	137460000	240740000	185040000	72361000	77508000	67477000	0.385885	0.0051
P11047	Laminin subunit gamma-1	LAMC1	0	2490200	1475400	677830	0	0	0.170927	0.0059
P07900	Heat shock protein HSP 90-alpha	HSP90AA1	0	1100900	1713600	0	0	0	0	0.006
P00738	Haptoglobin	HP	71559000	66042000	56240000	125270000	95852000	102740000	1.67076	0.0088
P35858	Insulin-like growth factor-binding protein complex acid labile subunit	IGFALS	1484800000	1355700000	1461000000	921140000	1065900000	1158200000	0.731196	0.012
P27918	Properdin	CFP	92003000	75843000	90529000	133360000	111540000	151260000	1.53328	0.0172
P48740	Mannan-binding lectin serine protease 1	MASP1	156840000	136320000	120010000	93940000	87391000	105850000	0.695067	0.0194
P03952	Plasma kallikrein	KLKB1	556080000	615930000	743180000	878230000	834000000	893210000	1.36041	0.0228
P54802	Alpha-N-acetylglucosaminidase	NAGLU	5448500	3861600	4839500	3359300	3360000	2881800	0.678542	0.0283
P01344	Insulin-like growth factor II	IGF2	38936000	54539000	40265000	23634000	24762000	32831000	0.60735	0.0285
Q15726	Metastasis-suppressor KiSS-1	KISS1	4342600	0	0	19549000	7146000	11971000	8.90388	0.0319
P02652	Apolipoprotein A-II	APOA2	482710000	177730000	333350000	103750000	131310000	61119000	0.29803	0.0331
O00299	Chloride intracellular channel protein 1	CLIC1	4520500	1967400	4380000	0	0	0	0	0.0333
P08637	Low affinity immunoglobulin gamma Fc region receptor III-A	FCGR3A	6224600	4994300	6278700	11242000	7450900	13267000	1.82653	0.0363
P29622	Kallistatin	SERPINA4	650860000	633700000	609700000	370170000	517670000	493580000	0.729266	0.0376
P22792	Carboxypeptidase N subunit 2	CPN2	577620000	477840000	517210000	744950000	592750000	711180000	1.3028	0.0416
Table S3. List of plasma proteins that exhibited statistically significant differences in a pairwise comparison of MIAC/IAI vs. no-MIAC/non-IAI in women with PPROM, using label-free quantitative analyses.

## Sheet: Table S4
Diseases and disorders	P-value†	No.‡
Inflammatory response	1.12E-02 – 3.90E-07	12
Cancer	1.20E-02 – 3.40E-05	17
Organismal injury and abnormalities	1.20E-02 – 3.40E-05	17
Metabolic diseases	1.04E-02 - 5.68E-05	7
Reproductive system disease	1.11E-02 – 9.33E-05	14
Molecular and cellular functions	P-value†	No.‡
Cellular compromise	4.38E-03 – 3.90E-07	7
Protein synthesis	1.10E-02 – 2.40E-05	6
Cellular function and maintenance	1.20E-02 – 2.76E-05	8
Cell signaling	1.07E-02 – 4.09E-05	6
Molecular transport	1.12E-02 – 4.09E-05	7
Top canonical pathways	P-value†	Ratio
Acute phase response signaling	0.000403	3/184 (0.016)
Growth hormone signaling	0.00146	2/71 (0.028)
Iron homeostasis signaling pathway	0.00502	2/133 (0.015)
PPAR/RXR activation	0.00912	2/181 (0.011)
HIF1 signaling	0.0115	2/204 (0.010)
Table S4. Summary of the ingenuity pathway analysis for the 17 proteins that were differentially expressed between MICA/IAI cases and non- MICA/IAI controls in women with preterm premature rupture of membranes. † P-values are displayed in E notation: aEb indicates a value of a × 10b. ‡ Numbers of molecules involved.

## Sheet: Table S5
	MIAC		P-value	IAI		P-value	Microbial-associated IAI		P-value
	Positive (n=54)	Negative (n=110)		Positive (n=69)	Negative (n=95)		Positive (n=43)	Negative (n=121)
Plasma FCGR3A (ng/mL)	91.36 ± 82.41	51.51 ± 70.35	<0.001	75.85 ± 79.13	56.48 ± 74.10	0.02	90.74 ± 80.72	55.35 ± 73.23	0.001
Plasma haptoglobin (mg/mL)	0.68 ± 0.45	0.54 ± 0.38	0.064	0.71 ± 0.49	0.49 ± 0.30	0.006	0.72 ± 0.47	0.53 ± 0.37	0.019
Plasma LRP1 (ng/mL)	3.10 ± 5.39	2.94 ± 4.71	0.742	3.08 ± 5.52	2.93 ± 4.49	0.303	3.00 ± 5.38	2.99 ± 4.78	0.49
Table S5. Various plasma proteins of the study population according to the presence or absence of microbial invasion of the amniotic cavity (MIAC), intra-amniotic inflammation (IAI), and microbial-associated IAI in the cohort after excluding 18 women analyzed in the discovery study. FCGR3A, low affinity immunoglobulin gamma Fc region receptor III-A; LRP1, prolow-density lipoprotein receptor-relat…

## Sheet: Table S6
	MIAC		P-value	IAI		P-value	Microbial-associated IAI		P-value
	Positive (n=54)	Negative (n=110)		Positive (n=69)	Negative (n=95)		Positive (n=43)	Negative (n=121)
Maternal age (years)	32.5 ± 3.8	31.6 ± 3.9	0.107	32.3 ± 3.7	31.5 ± 3.9	0.219	32.3 ± 3.8	31.7 ± 3.9	0.344
Nulliparity	38.9% (21/54)	47.3% (52/110)	0.31	34.8% (24/69)	51.6% (49/95)	0.039	34.9% (15/43)	47.9% (58/121)	0.139
Gestational age at sampling (weeks)	29.0 ± 3.0	30.2 ± 3.0	0.01	28.5 ± 3.1	30.8 ± 2.7	<0.001	28.8 ± 2.8	30.2 ± 3.1	0.002
Gestational age at delivery (weeks)	30.4 ± 2.5	32.8 ± 2.7	<0.001	30.3 ± 2.6	33.3 ± 2.4	<0.001	30.0 ± 2.4	32.8 ± 2.7	<0.001
Serum CRP (mg/dL)	1.2 ± 1.6	0.8 ± 1.2	0.05	1.5 ± 1.8	0.5 ± 0.6	<0.001	1.4 ± 1.7	0.8 ± 1.2	0.011
Use of tocolytic agents	64.8% (35/54)	55.5% (61/110)	0.253	68.1% (47/69)	51.6% (49/95)	0.034	72.1% (31/43)	53.7% (65/121)	0.036
Use of antibiotics	98.1% (53/54)	92.7% (102/110)	0.274	94.2% (65/69)	94.7% (90/95)	1	97.7% (42/43)	93.4% (113/121)	0.448
Use of antenatal corticosteroids	94.4% (51/54)	87.3% (96/110)	0.184	92.8% (64/69)	87.4% (83/95)	0.264	93.0% (40/43)	88.4% (107/121)	0.563
Clinical chorioamnionitis	11.1% (6/54)	8.2% (9/110)	0.541	8.7% (6/69)	9.5% (9/95)	0.865	11.6% (5/43)	8.3% (10/121)	0.511
Histological chorioamnionitisa	70.6% (36/51)	43.8% (42/96)	0.002	70.3% (45/64)	39.8% (33/83)	<0.001	73.2% (30/41)	45.3% (48/106)	0.002
Table S6. Demographic and clinical characteristics of the study population according to the presence or absence of microbial invasion of the amniotic cavity (MIAC), intra-amniotic inflammation (IAI), and microbial-associated IAI in the cohort after excluding 18 women analyzed in the discovery study. CRP, C-reactive protein. Data are given as mean ± standard deviation or % (n/N). a Data for the hi…

## Sheet: Table S7
Variables	Microbial invasion of the amniotic cavity a		Intra-amniotic inflammation b		Microbial-associated intra-amniotic inflammation a
	OR (95% CI)	P-value	OR (95% CI)	P-value	OR (95% CI)	P-value
Plasma FCGR3 (ng/mL)	1.007 (1.003-1.012)	0.002	1.004 (0.999-1.009)	0.082	1.006 (1.002-1.011)	0.009
Plasma haptoglobin (mg/mL)	2.410 (1.047-5.548)	0.039	5.744 (2.160-15.279)	<0.001	3.146 (1.318-7.510)	0.01
Table S7. Relationship of various plasma proteins with the presence of microbial invasion of the amniotic cavity, intra-amniotic inflammation (IAI), and microbial-associated IAI, analyzed using multiple logistic regression in the cohort after excluding 18 women analyzed in the discovery study. OR, odds ratio; CI, confidence interval; FCGR3A, low affinity immunoglobulin gamma Fc region receptor II…

## Sheet: Table S8
Variables	Microbial invasion of the amniotic cavity			Intra-amniotic inflammation			Microbial-associated intra-amniotic inflammation
	LR Chisq	Df	P-value	LR Chisq	Df	P-value	LR Chisq	Df	P-value
Plasma FCGR3 (ng/mL)	2.97	1	0.0848	0.122	1	0.7264	1.287	1	0.2566
Plasma haptoglobin (mg/mL)	2.508	1	0.1133	5.388	1	0.0203	2.406	1	0.1209
Plasma LRP1 (ng/mL)	1.967	1	0.1607	0.006	1	0.9373	2.152	1	0.1424
Plasma FCGR3 (ng/mL) × Plasma haptoglobin (mg/mL)	0.866	1	0.3521	0.223	1	0.6371	0.035	1	0.8507
Plasma FCGR3 (ng/mL) × Plasma LRP1 (ng/mL)	1.119	1	0.2901	0.724	1	0.3948	2.571	1	0.1088
Plasma haptoglobin (mg/mL) × Plasma LRP1 (ng/mL)	1.486	1	0.2228	0.107	1	0.7431	2.446	1	0.1178
Plasma FCGR3 (ng/mL) × Plasma haptoglobin (mg/mL) × Plasma LRP1 (ng/mL)	0.246	1	0.6197	1.829	1	0.1762	2.797	1	0.0945
Table S8. Type III tests of significance for three proteins profiled (FCGR3A, haptoglobin, and LRP1) in associations with MIAC, IAI, and microbial-associated IAI. MIAC, microbial invasion of the amniotic cavity; IAI, intra-amniotic inflammation; FCGR3A, low affinity immunoglobulin gamma Fc region receptor III-A; LRP1, prolow-density lipoprotein receptor-related protein 1.

## Sheet: Table S9
Predictor	Beta-coefficient	S.E	OR (95% CI)	P -value
MIAC†
Plasma FCGR3A (ng/mL)	0.006	0.002	1.006 (1.002-1.010)	0.006
Serum CRP (mg/dL)	0.256	0.118	1.291 (1.025-1.627)	0.03
Constant	-1.24	0.248	0.29	< 0.001
Microbial_associated_IAI§
Plasma FCGR3A (ng/mL)	0.005	0.002	1.005 (1.000-1.009)	0.029
Serum CRP (mg/dL)	0.318	0.119	1.375 (1.088-1.737)	0.008
Constant	-1.535	0.264	0.215	< 0.001
Table S9. Regression coefficients, odds ratios, and 95% confidence intervals of the best biomarker panels for predicting microbial invasion of the amniotic cavity (MIAC) and microbial-associated intra-amniotic inflammation (IAI) in women with preterm premature rupture of membranes. SE, standard error; OR, odds ratio; CI, confidence interval; FCGR3A, low affinity immunoglobulin gamma Fc region rec…
